# Supplementary material for: Effects of Route Complexity and Lighting on Route Following in Alzheimer’s Disease and Posterior Cortical Atrophy
Source: Brain Sci. 2024 Nov 30;14(12):1217. doi: 10.3390/brainsci14121217 (PMC11726922; doi:10.3390/brainsci14121217)
Supplement: Supplementary file 1 [file brainsci-14-01217-s001.zip]

Archive with 1 entries (1 files):
- brainsci-3281081-supplementary.pdf
